# Supplementary material for: Fatty Acid Supplementation Affects Skin Wound Healing in a Rat Model
Source: Nutrients. 2022 May 27;14(11):2245. doi: 10.3390/nu14112245 (PMC9182784; doi:10.3390/nu14112245)
Supplement: Supplementary file 1 [file nutrients-14-02245-s001.zip]

Archive with 1 entries (1 files):
- nutrients-1711269-supplementary.pdf
